# Supplementary material for: COVID-19 vaccination survey and anti-SARS-CoV-2 IgG responses in a human cohort from Schistosoma mansoni-endemic villages in Mayuge District, Uganda: a cross-sectional study
Source: Front Public Health. 2024 Nov 18;12:1437063. doi: 10.3389/fpubh.2024.1437063 (PMC11609215; doi:10.3389/fpubh.2024.1437063)
Supplement: Supplementary file 1 [file Table_1.XLSX]

## Sheet: Sheet1
Supplementary Table S1. S. mansoni and hookworm infection in the cohort
Species	Infection intensity n (percentage)
	Light	Moderate	Heavy
S. mansoni	112 (67.47%)	34 (20.48%)	18 (10.84%)
Hookworm	166 (98.8%)	1 (0.6%)	1 (0.6%)
Intensity of S. mansoni infection, was categorized as light (1-99 EPG), moderate (100-399 EPG) and heavy (≥ 400 EPG)
Intensity of hookworm infection, was categorized as light (1-1,999 EPG), moderate (2,000-3,999 EPG), and heavy (≥ 4,000 EPG)
EPG: eggs per gram of faeces.
