# Supplementary material for: COVID-19 vaccination survey and anti-SARS-CoV-2 IgG responses in a human cohort from Schistosoma mansoni-endemic villages in Mayuge District, Uganda: a cross-sectional study
Source: Front Public Health. 2024 Nov 18;12:1437063. doi: 10.3389/fpubh.2024.1437063 (PMC11609215; doi:10.3389/fpubh.2024.1437063)
Supplement: Supplementary file 2 [file Table_2.XLSX]

## Sheet: Sheet1
Supplementary Table S2. Feacal egg count in the subjects who received a single dose of the BNT162b2 mRNA vaccine two and half months prior to sampling
No	Sampling date	District	Village	The vaccination record	EPG (S. mansoni)	EPG (Hookworm)	Total EPG	Intensity
1	16/09/2022	Mayuge	Bugoto	1st dose Pfizer only on 1/7/2022	1059.52	0	1059.52	Heavy
2	16/09/2022	Mayuge	Bugoto	1st dose Pfizer only on 1/7/2022	242.063	11.9048	253.968	Moderate
3	16/09/2022	Mayuge	Bugoto	1st dose Pfizer only on 1/7/2022	206.349	3.96825	210.317
4	16/09/2022	Mayuge	Bugoto	1st dose Pfizer only on 1/7/2022	130.952	11.9048	142.857
5	16/09/2022	Mayuge	Bugoto	1st dose Pfizer only on 1/7/2022	123.016	0	123.016
6	16/09/2022	Mayuge	Bugoto	1st dose Pfizer only on 1/7/2022	51.5873	0	51.5873	Light
7	16/09/2022	Mayuge	Bugoto	1st dose Pfizer only on 3/7/2022	43.6508	0	43.6508
8	16/09/2022	Mayuge	Bugoto	1st dose Pfizer only on 1/7/2022	31.746	0	31.746
9	16/09/2022	Mayuge	Bugoto	1st dose Pfizer only on 2/7/2022	0	23.8095	23.8095
10	19/09/2022	Mayuge	Bwondha	1st dose Pfizer only on 1/7/2022	15.873	3.96825	19.8413
11	16/09/2022	Mayuge	Bugoto	1st dose Pfizer only on 1/7/2022	0	7.93651	7.93651
12	16/09/2022	Mayuge	Bugoto	1st dose Pfizer only on 1/7/2022	3.96825	0	3.96825
13	19/09/2022	Mayuge	Bwondha	1st dose Pfizer only on 30/6/2022	0	3.96825	3.96825
14	16/09/2022	Mayuge	Bugoto	1st dose Pfizer only on 1/7/2022	3.96825	0	3.96825
15	16/09/2022	Mayuge	Bugoto	1st dose Pfizer only on 1/7/2022	0	0	0	KK negative
16	16/09/2022	Mayuge	Bugoto	1st dose Pfizer only on 1/7/2022	0	0	0
17	16/09/2022	Mayuge	Bugoto	1st dose Pfizer only on 1/7/2022	0	0	0
18	16/09/2022	Mayuge	Bugoto	1st dose Pfizer only on 1/7/2022	0	0	0
19	16/09/2022	Mayuge	Bugoto	1st dose Pfizer only on 1/7/2022	0	0	0
20	16/09/2022	Mayuge	Bugoto	1st dose Pfizer only on 1/7/2022	0	0	0
21	16/09/2022	Mayuge	Bugoto	1st dose Pfizer only on 1/7/2022	0	0	0
22	19/09/2022	Mayuge	Bwondha	1st dose Pfizer only on 1/7/2022	0	0	0
23	19/09/2022	Mayuge	Bwondha	1st dose Pfizer only on 30/6/2022	0	0	0
KK: Kato-Katz
